# Supplementary material for: Two new species of the genus Panorpa (Mecoptera, Panorpidae) from eastern China and a new synonym
Source: Zookeys. 2019 Sep 9;874:149–64. doi: 10.3897/zookeys.874.36314 (PMC6746743; doi:10.3897/zookeys.874.36314)
Supplement: XML Treatment for Panorpa jinhuaensis [file zookeys.874.36314-treatment1.xml]

<!DOCTYPE tp:taxon-treatment
  PUBLIC "-//TaxonX//DTD Taxonomic Treatment Publishing DTD v0 20100105//EN" "tax-treatment-NSO.dtd">
<tp:taxon-treatment xmlns:tp="http://www.plazi.org/taxpub"><tp:treatment-meta><kwd-group><label>Taxon classification</label><kwd><named-content xmlns:xlink="http://www.w3.org/1999/xlink" content-type="kingdom">Animalia</named-content></kwd><kwd><named-content xmlns:xlink="http://www.w3.org/1999/xlink" content-type="order">Mecoptera</named-content></kwd><kwd><named-content xmlns:xlink="http://www.w3.org/1999/xlink" content-type="family">Panorpidae</named-content></kwd></kwd-group><mixed-citation publication-type="journal"><person-group><name><surname>Wang</surname><given-names>Ji-Shen</given-names></name><name><surname>Gao</surname><given-names>Xiao-Tong</given-names></name><name><surname>Hua</surname><given-names>Bao-Zhen</given-names></name></person-group><article-title>Two new species of the genus <italic><tp:taxon-name><tp:taxon-name-part taxon-name-part-type="genus" reg="Panorpa">Panorpa</tp:taxon-name-part></tp:taxon-name></italic> (<tp:taxon-name><tp:taxon-name-part taxon-name-part-type="order">Mecoptera</tp:taxon-name-part></tp:taxon-name>, <tp:taxon-name><tp:taxon-name-part taxon-name-part-type="family">Panorpidae</tp:taxon-name-part></tp:taxon-name>) from eastern China and a new synonym</article-title><source>Zookeys</source><day>09</day><month>9</month><year>2019</year><volume>874</volume><fpage>149</fpage><lpage>164</lpage><pub-id pub-id-type="doi">10.3897/zookeys.874.36314</pub-id></mixed-citation></tp:treatment-meta><tp:nomenclature><tp:taxon-name><object-id xmlns:xlink="http://www.w3.org/1999/xlink" content-type="arpha" xlink:type="simple">B15D3A94B996591E9F044D16A2371F34</object-id>
            <tp:taxon-name-part taxon-name-part-type="genus" reg="Panorpa">Panorpa</tp:taxon-name-part>
            <tp:taxon-name-part taxon-name-part-type="species" reg="jinhuaensis">jinhuaensis</tp:taxon-name-part>
            <object-id xmlns:xlink="http://www.w3.org/1999/xlink" content-type="zoobank" xlink:type="simple">http://zoobank.org/35AC533C-04E8-4FD1-B0C2-D43C43461695</object-id>
          </tp:taxon-name><tp:taxon-status xmlns:xlink="http://www.w3.org/1999/xlink" xlink:type="simple">sp. nov.</tp:taxon-status><xref ref-type="fig" rid="F1">Figures 1</xref><xref ref-type="fig" rid="F2">, 2</xref></tp:nomenclature><tp:treatment-sec sec-type="type material" id="SECID0EHMAC"><title>Type material.</title><p><bold>Holotype</bold>: ♂ (<named-content xmlns:xlink="http://www.w3.org/1999/xlink" content-type="dwc:institutional_code" xlink:type="simple">NWAU</named-content>), CHINA: Zhejiang Province, Jinhua City [金华市], southern slope of Mount Jinhua [金华山], Zhizhe (Wise Man) Temple [智者寺] (<named-content xmlns:xlink="http://www.w3.org/1999/xlink" content-type="dwc:verbatimCoordinates" xlink:type="simple"><named-content content-type="geo-json" specific-use="{&#34;type&#34;:&#34;Point&#34;,&#34;coordinates&#34;:[119.622500,29.167500]}" id="NCID0E1MAC" xlink:type="simple">29°10'03"N, 119°37'21"E</named-content></named-content>, 104 m), 2.x.2018, leg. Ji-Shen Wang; <bold>Paratypes</bold>: 20♂13♀ (<named-content xmlns:xlink="http://www.w3.org/1999/xlink" content-type="dwc:institutional_code" xlink:type="simple">NWAU</named-content>), same data as for the holotype.</p></tp:treatment-sec><tp:treatment-sec sec-type="etymology" id="SECID0EJNAC"><title>Etymology.</title><p>The specific name refers to the type locality, Jinhua City.</p></tp:treatment-sec><tp:treatment-sec sec-type="diagnosis" id="SECID0EONAC"><title>Diagnosis.</title><p>This new species is superficially similar to <italic><tp:taxon-name><tp:taxon-name-part taxon-name-part-type="genus" reg="Panorpa">Panorpa</tp:taxon-name-part> <tp:taxon-name-part taxon-name-part-type="species" reg="waongkehzengi">waongkehzengi</tp:taxon-name-part></tp:taxon-name></italic> Navás, 1935 from Jiangxi, but can be readily differentiated from the latter by: in males, 1) apex of epandrium broadly rounded (cf. abruptly narrowed); 2) inner margin of hypovalve straight (cf. with an inner process); 3) paramere long and exceeding apex of gonocoxites (cf. short and not exceeding apex of gonocoxites); 4) apical portion of paramere spiral (cf. straight); 5) parameres crossed subbasally (cf. not crossed); and in females, 6) main plate of medigynium moderately developed (cf. poorly developed).</p></tp:treatment-sec><tp:treatment-sec sec-type="description" id="SECID0E6NAC"><title>Measurements.</title><p>Male FL 10.2‒10.8 mm, FW 2.6‒2.8 mm; HL 9.0‒9.5 mm, HW 2.4‒2.6 mm. Female FL 11.0‒11.8 mm, FW 3.0‒3.2 mm; HL 10.0‒10.6 mm, HW 2.8‒3.0 mm.</p><fig id="F1" position="float" orientation="portrait"><object-id xmlns:xlink="http://www.w3.org/1999/xlink" content-type="doi" xlink:type="simple">10.3897/zookeys.874.36314.figure1</object-id><object-id xmlns:xlink="http://www.w3.org/1999/xlink" content-type="arpha" xlink:type="simple">D27BA53366CC5D25A2A7C0DC1AC55749</object-id><label>Figure 1.</label><caption><p><italic><tp:taxon-name><tp:taxon-name-part taxon-name-part-type="genus" reg="Panorpa">Panorpa</tp:taxon-name-part> <tp:taxon-name-part taxon-name-part-type="species" reg="jinhuaensis">jinhuaensis</tp:taxon-name-part></tp:taxon-name></italic> sp. nov. <bold>A</bold> habitat <bold>B</bold> female, lateral view, photo by En Lin <bold>C</bold> male staying on a leaf of <italic><tp:taxon-name><tp:taxon-name-part taxon-name-part-type="genus" reg="Humulus">Humulus</tp:taxon-name-part> <tp:taxon-name-part taxon-name-part-type="species" reg="scandens">scandens</tp:taxon-name-part></tp:taxon-name></italic><bold>D</bold> male, lateral view <bold>E</bold> female, dorso-lateral view. Red arrow in <bold>A</bold> points to an irrigation canal with dense herbaceous groundcover, where the specimens were caught. <bold>A, C–E</bold> taken on October 2, 2018, and <bold>B</bold> taken on April 19, 2018 from Jinhua City.</p></caption><graphic xmlns:xlink="http://www.w3.org/1999/xlink" xlink:href="zookeys-874-149-g001.jpg" position="float" orientation="portrait" xlink:type="simple" id="oo_338824.jpg"><uri content-type="original_file" xlink:type="simple">https://binary.pensoft.net/fig/338824</uri></graphic></fig></tp:treatment-sec><tp:treatment-sec sec-type="description" id="SECID0EXPAC"><title>Description-male.</title><p><italic>Head</italic> (Fig. <xref ref-type="fig" rid="F2">2C</xref>). Vertex, occiput and frons orange-yellow, with lateral margins of occiput slightly darkened. Black spot enclosing ocellar triangle and slightly spreading anteriorly. Compound eyes black, narrower than base of rostrum. Rostrum orange-yellow, stout, sparsely covered with short setae, with its length approximately 2.6 times as long as basal width. Labrum dark yellowish brown. Maxillary palp with basal four segments dark yellowish brown and distal segment black. Scape yellowish brown with distal margin dark brown; pedicel and flagellum black; flagellomeres 34‒36.</p><p><italic>Thorax</italic> (Fig. <xref ref-type="fig" rid="F2">2D</xref>). Pronotum unevenly orange-yellow, with 10‒12 stout setae along anterior margin. Meso- and metanotum orange-yellow and sparsely covered with short setae; scutellar arms slightly deepened. Pleura and legs orange-yellow, with distal tarsomere blackish.</p><p><italic>Wings</italic> (Fig. <xref ref-type="fig" rid="F1">1D</xref>, <xref ref-type="fig" rid="F2">2A</xref>). Membrane subtranslucent, strongly tinged with yellow and fading toward apex. Markings black. Veins yellowish brown except apical crossveins pale white. Pterostigma orange-yellow and distinct. Forewing apical band broad, usually with 1‒3 hyaline windows enclosing crossveins between R<sub>3</sub> and M<sub>1</sub>, and a separated spot at ending of M<sub>2</sub> posteriorly; apical branch of pterostigmal band variable: intact (Fig. <xref ref-type="fig" rid="F1">1D</xref>) or detached with pterostigmal band and greatly elongated anteriorly (Fig. <xref ref-type="fig" rid="F2">2A</xref>); basal branch of pterostigmal band intact and slightly broader than apical branch; marginal spot C-shaped; basal band split into two large spots; an additional transverse band extending from ending of 2A to CuA; basal spot shifted posteriorly and along anal margin; an additional small spot anterior to 3A; R<sub>2</sub> bifurcated. Hindwing similar to forewings but bearing relatively reduced markings: basal band split into a large spot along posterior margin, and a small indistinct spot slightly distal to ORs; spots and band proximal to basal band absent.</p><p><italic>Abdomen</italic> (Fig. <xref ref-type="fig" rid="F2">2A, D, E</xref>). Terga II‒V orange-yellow and slightly darkened at lateral margins, sparsely covered with black short setae; corresponding sterna lighter. Notal organ on posterior margin of T3 slightly prolonged posteriorly with truncated apex, bearing dense black setae on hind margin, and covering acute postnotal organ on anterior portion of T4. A6‒A8 orange-yellow, cylindrical. A6 as long as A5 and devoid of anal horns. A7 slightly shorter and narrower than A6. A8 nearly as long as A7, slightly enlarged posteriorly with a beveled apex.</p><p>Genital bulb (Fig. <xref ref-type="fig" rid="F2">2F, G</xref>) long oval, mostly orange-yellow except distal third of gonostyli blackish. Epandrium long and broad, evenly tapering toward rounded apex bearing dense long setae. Cerci clavate, orange-yellow in basal half and black in distal half. Hypandrium with short broad stalk and a pair of longer hypovalves; each hypovalve tapering toward apex, and bearing long stout setae along inner margin. Gonocoxites stout, approximately 1.6 times as long as gonostyli; gonostyli slightly curved on outer margin, and with a rounded median tooth and a large bowl-shaped basal process on inner margin. Paramere (Fig. <xref ref-type="fig" rid="F2">2H</xref>) slender, with greatly expanded stalk basally; connected to aedeagus through curved bridge-like process dorsally; and extending slightly beyond apex of gonocoxites with spiral and acute apex. Two parameres crossed basal to ventral aedeagal valves. Dorsal aedeagal processes greatly elongated posteriorly with slightly enlarged and beveled apex, and bearing a row of short setae along basal third of inner margin; lateral processes short and stout.</p><fig id="F2" position="float" orientation="portrait"><object-id xmlns:xlink="http://www.w3.org/1999/xlink" content-type="doi" xlink:type="simple">10.3897/zookeys.874.36314.figure2</object-id><object-id xmlns:xlink="http://www.w3.org/1999/xlink" content-type="arpha" xlink:type="simple">32B636FC37515B4D851324E1D2093DC3</object-id><label>Figure 2.</label><caption><p><italic><tp:taxon-name><tp:taxon-name-part taxon-name-part-type="genus" reg="Panorpa">Panorpa</tp:taxon-name-part> <tp:taxon-name-part taxon-name-part-type="species" reg="jinhuaensis">jinhuaensis</tp:taxon-name-part></tp:taxon-name></italic> sp. nov. <bold>A, C–H</bold> male <bold>B, I, J</bold> female. <bold>A, B</bold> Habitus, dorsal view <bold>C</bold> head, frontal view <bold>D</bold> dorsum, dorsal view <bold>E</bold> abdomen, lateral view <bold>F, G</bold> genital bulb, ventral and dorsal views, respectively <bold>H</bold> aedeagal complex, ventral view <bold>I</bold> subgenital plate, ventral view <bold>J</bold> medigynium, ventral view. <bold>ae</bold>, aedeagus; <bold>ax</bold>, axis; <bold>ce</bold>, cercus; <bold>dpr</bold>, dorsal process; <bold>ep</bold>, epandrium; <bold>gcx</bold>, gonocoxite; <bold>gs</bold>, gonostylus; <bold>hv</bold>, hypovalve; <bold>lpr</bold>, lateral process; <bold>mp</bold>, main plate; <bold>no</bold>, notal organ; <bold>pa</bold>, posterior arm; <bold>pm</bold>, paramere; <bold>pno</bold>, postnotal organ; <bold>sth</bold>, stalk of hypandrium; <bold>stp</bold>, stalk of paramere; <bold>vv</bold>, ventral valve.</p></caption><graphic xmlns:xlink="http://www.w3.org/1999/xlink" xlink:href="zookeys-874-149-g002.jpg" position="float" orientation="portrait" xlink:type="simple" id="oo_338825.jpg"><uri content-type="original_file" xlink:type="simple">https://binary.pensoft.net/fig/338825</uri></graphic></fig></tp:treatment-sec><tp:treatment-sec sec-type="description" id="SECID0EIEAE"><title>Description-female.</title><p>Similar to males except relatively denser wing markings. In fore- and hindwings, pterostigmal band with apical branch intact, scattered into 1‒3 small spots anteriorly (Figs <xref ref-type="fig" rid="F1">1B</xref>, <xref ref-type="fig" rid="F2">2B</xref>) or slender and extending to anterior margin, forming an H-shaped pattern (Fig. <xref ref-type="fig" rid="F1">1E</xref>).</p><p><italic>Female genitalia</italic> (Fig. <xref ref-type="fig" rid="F2">2I, J</xref>). Subgenital plate oval, slightly tapering toward shallowly emarginate apex, and bearing long stout setae marginally. Medigynium with moderately developed main plate; posterior arms slightly shorter than main plate and twisted ventrally in distal half; axis longer than posterior arms, with apodemes extending beyond main plate and slightly divergent anteriorly; posterior apex of axis subtriangular and slightly extending beyond main plate.</p></tp:treatment-sec><tp:treatment-sec sec-type="distribution" id="SECID0ECFAE"><title>Distribution.</title><p>China, Zhejiang (Jinhua).</p></tp:treatment-sec><tp:treatment-sec sec-type="remarks" id="SECID0EHFAE"><title>Remarks.</title><p>The new species inhabits dense herbaceous ground cover aside an irrigation canal in a suburban field (Fig. <xref ref-type="fig" rid="F1">1A</xref>) with a surprisingly low elevation of 104 m (most <italic><tp:taxon-name><tp:taxon-name-part taxon-name-part-type="genus" reg="Panorpa">Panorpa</tp:taxon-name-part></tp:taxon-name></italic> species in eastern China prefer higher mountainous regions above 600 m). The species is sympatric with another autumnal species, <italic><tp:taxon-name><tp:taxon-name-part taxon-name-part-type="genus" reg="Panorpa">Panorpa</tp:taxon-name-part> <tp:taxon-name-part taxon-name-part-type="species" reg="tetrazonia">tetrazonia</tp:taxon-name-part></tp:taxon-name></italic> Navás, 1935, which can be differentiated from the former by its larger body size (FL 12.0–13.0 mm) and brown body color. Apparently, <italic><tp:taxon-name><tp:taxon-name-part taxon-name-part-type="genus" reg="Panorpa">P.</tp:taxon-name-part> <tp:taxon-name-part taxon-name-part-type="species" reg="jinhuaensis">jinhuaensis</tp:taxon-name-part></tp:taxon-name></italic> sp. nov. represents the dominant species at the locality, because only three males and two females of the latter were collected on the same day (2.x.2018). In addition, a female adult of <italic><tp:taxon-name><tp:taxon-name-part taxon-name-part-type="genus" reg="Panorpa">P.</tp:taxon-name-part> <tp:taxon-name-part taxon-name-part-type="species" reg="jinhuaensis">jinhuaensis</tp:taxon-name-part></tp:taxon-name></italic> sp. nov. was photographed (Fig. <xref ref-type="fig" rid="F1">1B</xref>) in spring (19.iv.2018), likely indicating the bivoltinism of this species.</p></tp:treatment-sec></tp:taxon-treatment>
