# Supplementary material for: Two new species of the genus Panorpa (Mecoptera, Panorpidae) from eastern China and a new synonym
Source: Zookeys. 2019 Sep 9;874:149–64. doi: 10.3897/zookeys.874.36314 (PMC6746743; doi:10.3897/zookeys.874.36314)
Supplement: XML Treatment for Panorpa menqiuleii [file zookeys.874.36314-treatment2.xml]

<!DOCTYPE tp:taxon-treatment
  PUBLIC "-//TaxonX//DTD Taxonomic Treatment Publishing DTD v0 20100105//EN" "tax-treatment-NSO.dtd">
<tp:taxon-treatment xmlns:tp="http://www.plazi.org/taxpub"><tp:treatment-meta><kwd-group><label>Taxon classification</label><kwd><named-content xmlns:xlink="http://www.w3.org/1999/xlink" content-type="kingdom">Animalia</named-content></kwd><kwd><named-content xmlns:xlink="http://www.w3.org/1999/xlink" content-type="order">Mecoptera</named-content></kwd><kwd><named-content xmlns:xlink="http://www.w3.org/1999/xlink" content-type="family">Panorpidae</named-content></kwd></kwd-group><mixed-citation publication-type="journal"><person-group><name><surname>Wang</surname><given-names>Ji-Shen</given-names></name><name><surname>Gao</surname><given-names>Xiao-Tong</given-names></name><name><surname>Hua</surname><given-names>Bao-Zhen</given-names></name></person-group><article-title>Two new species of the genus <italic><tp:taxon-name><tp:taxon-name-part taxon-name-part-type="genus" reg="Panorpa">Panorpa</tp:taxon-name-part></tp:taxon-name></italic> (<tp:taxon-name><tp:taxon-name-part taxon-name-part-type="order">Mecoptera</tp:taxon-name-part></tp:taxon-name>, <tp:taxon-name><tp:taxon-name-part taxon-name-part-type="family">Panorpidae</tp:taxon-name-part></tp:taxon-name>) from eastern China and a new synonym</article-title><source>Zookeys</source><day>09</day><month>9</month><year>2019</year><volume>874</volume><fpage>149</fpage><lpage>164</lpage><pub-id pub-id-type="doi">10.3897/zookeys.874.36314</pub-id></mixed-citation></tp:treatment-meta><tp:nomenclature><tp:taxon-name><object-id xmlns:xlink="http://www.w3.org/1999/xlink" content-type="arpha" xlink:type="simple">6247DEA9587654CB87B02663C25BF84F</object-id>
            <tp:taxon-name-part taxon-name-part-type="genus" reg="Panorpa">Panorpa</tp:taxon-name-part>
            <tp:taxon-name-part taxon-name-part-type="species" reg="menqiuleii">menqiuleii</tp:taxon-name-part>
            <object-id xmlns:xlink="http://www.w3.org/1999/xlink" content-type="zoobank" xlink:type="simple">http://zoobank.org/A479662E-1E4B-4BDD-9DCB-C57950F573C0</object-id>
          </tp:taxon-name><tp:taxon-status xmlns:xlink="http://www.w3.org/1999/xlink" xlink:type="simple">sp. nov.</tp:taxon-status><xref ref-type="fig" rid="F3">Figure 3</xref></tp:nomenclature><tp:treatment-sec sec-type="type material" id="SECID0EJIAE"><title>Type material.</title><p><bold>Holotype</bold>: ♂ (<named-content xmlns:xlink="http://www.w3.org/1999/xlink" content-type="dwc:institutional_code" xlink:type="simple">NWAU</named-content>), CHINA: Anhui Province, Yuexi County [岳西县], Yaoluoping [鹞落坪], 15.viii.2013, leg. Qiu-Lei Men; <bold>Paratypes</bold>: 1♂3♀ (<named-content xmlns:xlink="http://www.w3.org/1999/xlink" content-type="dwc:institutional_code" xlink:type="simple">NWAU</named-content>), same data as for the holotype; 2♂5♀ (<named-content xmlns:xlink="http://www.w3.org/1999/xlink" content-type="dwc:institutional_code" xlink:type="simple">IZAS</named-content>), Huoshan County [霍山县], Majiahe [马家河], 800 m, 31.viii.1978, leg. Wan-Cheng Fu.</p></tp:treatment-sec><tp:treatment-sec sec-type="etymology" id="SECID0ELJAE"><title>Etymology.</title><p>The specific name is dedicated to the main collector of the type specimens, Qiu-Lei Men, for his generous help to our present research.</p></tp:treatment-sec><tp:treatment-sec sec-type="diagnosis" id="SECID0EQJAE"><title>Diagnosis.</title><p>The new species is superficially similar to <italic><tp:taxon-name><tp:taxon-name-part taxon-name-part-type="genus" reg="Panorpa">Panorpa</tp:taxon-name-part> <tp:taxon-name-part taxon-name-part-type="species" reg="waongkehzengi">waongkehzengi</tp:taxon-name-part></tp:taxon-name></italic> Navás, 1935 from Jiangxi and <italic><tp:taxon-name><tp:taxon-name-part taxon-name-part-type="genus" reg="Panorpa">P.</tp:taxon-name-part> <tp:taxon-name-part taxon-name-part-type="species" reg="jinhuaensis">jinhuaensis</tp:taxon-name-part></tp:taxon-name></italic> sp. nov. in general appearance, but can be readily differentiated from the latter two by the presence (cf. absence) of a black pattern on the occiput, and a greatly shortened (cf. long) axis in the female medigynium.</p></tp:treatment-sec><tp:treatment-sec sec-type="description" id="SECID0EMKAE"><title>Measurements.</title><p>Male FL 10.0‒10.2 mm, FW 2.8 mm; HL 9.0‒9.2 mm, HW 2.7 mm. Female FL 10.8‒11.0 mm, FW 2.9 mm; HL 9.5‒10.0 mm, HW 2.8 mm.</p></tp:treatment-sec><tp:treatment-sec sec-type="description" id="SECID0ERKAE"><title>Description-male.</title><p><italic>Head</italic> (Fig. <xref ref-type="fig" rid="F3">3C</xref>). Vertex and frons yellow. Transverse black pattern on occiput extending to border of compound eyes laterally, and connected to smaller black spot enclosing ocellar triangle through a thin black line anteriorly. Rostrum yellow, sparsely covered with short black setae, with its length approximately 2.6 times as long as basal width. Labrum yellowish brown. Maxillary palp with basal four segments and basal half of distal segment yellow, and apical half of distal segment black. Scape yellow, pedicel yellowish brown, flagellomeres 32‒34, mostly black but dark brown in basal two or three.</p><p><italic>Thorax</italic> (Fig. <xref ref-type="fig" rid="F3">3A</xref>). Pronotum unevenly yellowish brown with two dark-brown transverse stripes, and bearing 10‒12 stout setae along anterior margin. Meso- and metanotum light yellowish brown mesally, brown laterally and dark brown at anterior margin, sparsely covered with short setae; scutellar arms slightly deepened. Pleura and legs light yellowish brown, with distal tarsomere blackish.</p><p><italic>Wings</italic> (Fig. <xref ref-type="fig" rid="F3">3A</xref>). Membrane subtranslucent, slightly tinged with whitish yellow and fading toward apex. Markings blackish brown, dentate along longitudinal veins. Veins dark brown except apical crossveins pale. Pterostigma light yellow. Forewing apical band broad; pterostigmal band with apical branch detached and greatly elongated anteriorly, and connected with apical band along costal margin; basal branch bent inward; marginal spot extending from Sc to beyond R<sub>4+5</sub>; basal band complete or split into two large spots; basal spot shifted posteriorly along anal margin; R<sub>2</sub> unfurcated. Hindwing similar to forewing but with relatively reduced markings; basal spot absent.</p><p><italic>Abdomen</italic> (Fig. <xref ref-type="fig" rid="F3">3A, D</xref>). Terga II‒V yellow mesally and strongly darkened laterally, sparsely covered with black short setae; corresponding sterna light yellow. Notal organ on posterior margin of T3 slightly prolonged posteriorly with a rounded apex, and covering acute postnotal organ on anterior portion of T4. A6‒A8 yellow, cylindrical. A6 as long as A5, without anal horns. A7 slightly shorter and narrower than A6. A8 slightly shorter and narrower than A7, slightly enlarged posteriorly toward beveled apex.</p><p>Genital bulb (Fig. <xref ref-type="fig" rid="F3">3E, G</xref>) bold oval, mostly yellow except apex of gonostyli blackish. Epandrium broad, oval with abruptly narrowed apex bearing numerous long and dense setae. Cerci clavate, yellow in basal half and black in distal half. Hypandrium with long broad stalk and a pair of shorter hypovalves; each hypovalve slightly tapering toward apex, and bearing long stout setae along inner margin. Gonocoxites stout, approximately 1.6 times as long as gonostyli; gonostyli bearing a rounded median tooth and a large subtrapezoidal basal process on inner margin. Parameres (Fig. <xref ref-type="fig" rid="F3">3F</xref>) short, slightly curved inward, with greatly expanded stalk basally; not exceeding apex of ventral aedeagal valves; and bearing a row of long spines along inner margin. Ventral aedeagal valves simple and short; dorsal processes constricted neck-like basally and greatly enlarged apically; lateral processes short and stout.</p><fig id="F3" position="float" orientation="portrait"><object-id xmlns:xlink="http://www.w3.org/1999/xlink" content-type="doi" xlink:type="simple">10.3897/zookeys.874.36314.figure3</object-id><object-id xmlns:xlink="http://www.w3.org/1999/xlink" content-type="arpha" xlink:type="simple">034908F3D9E553259A7505EC2B539D0F</object-id><label>Figure 3.</label><caption><p><italic><tp:taxon-name><tp:taxon-name-part taxon-name-part-type="genus" reg="Panorpa">Panorpa</tp:taxon-name-part> <tp:taxon-name-part taxon-name-part-type="species" reg="menqiuleii">menqiuleii</tp:taxon-name-part></tp:taxon-name></italic> sp. nov. <bold>A, C–G</bold> male <bold>B, H, I</bold> female. <bold>A, B</bold> Habitus, dorsal view <bold>C</bold> head, frontal view <bold>D</bold> abdomen, lateral view <bold>E, G</bold> genital bulb, dorsal and ventral views, respectively <bold>F</bold> aedeagal complex, ventral view <bold>H</bold> subgenital plate, ventral view <bold>I</bold> medigynium, ventral view. <bold>ae</bold>, aedeagus; <bold>ax</bold>, axis; <bold>ce</bold>, cercus; <bold>dpr</bold>, dorsal process; <bold>ep</bold>, epandrium; <bold>gcx</bold>, gonocoxite; <bold>gs</bold>, gonostylus; <bold>hv</bold>, hypovalve; <bold>lpr</bold>, lateral process; <bold>mp</bold>, main plate; <bold>no</bold>, notal organ; <bold>pa</bold>, posterior arm; <bold>pm</bold>, paramere; <bold>pno</bold>, postnotal organ; <bold>sth</bold>, stalk of hypandrium; <bold>stp</bold>, stalk of paramere; <bold>vv</bold>, ventral valve.</p></caption><graphic xmlns:xlink="http://www.w3.org/1999/xlink" xlink:href="zookeys-874-149-g003.jpg" position="float" orientation="portrait" xlink:type="simple" id="oo_338826.jpg"><uri content-type="original_file" xlink:type="simple">https://binary.pensoft.net/fig/338826</uri></graphic></fig></tp:treatment-sec><tp:treatment-sec sec-type="description" id="SECID0EPOAE"><title>Description-female.</title><p>Similar to males except relatively denser wing markings and darker terga (Fig. <xref ref-type="fig" rid="F3">3B</xref>).</p><p><italic>Female genitalia</italic> (Fig. <xref ref-type="fig" rid="F3">3H, I</xref>). Subgenital plate long oval, with a shallow V-shaped terminal emargination, and bearing long stout setae marginally. Medigynium with poorly developed main plate; posterior arms long, twisted ventrally in distal half; axis shorter than posterior arms, with parallel apodemes extending slightly beyond main plate.</p></tp:treatment-sec><tp:treatment-sec sec-type="distribution" id="SECID0EBPAE"><title>Distribution.</title><p>China, Anhui (Yuexi and Huoshan Counties).</p></tp:treatment-sec><tp:treatment-sec sec-type="remarks" id="SECID0EGPAE"><title>Remarks.</title><p>Two male-unknown species, <italic><tp:taxon-name><tp:taxon-name-part taxon-name-part-type="genus" reg="Panorpa">Panorpa</tp:taxon-name-part> <tp:taxon-name-part taxon-name-part-type="species" reg="pusilla">pusilla</tp:taxon-name-part></tp:taxon-name></italic> Cheng, 1949 from Shaanxi and <italic><tp:taxon-name><tp:taxon-name-part taxon-name-part-type="genus" reg="Panorpa">Panorpa</tp:taxon-name-part> <tp:taxon-name-part taxon-name-part-type="species" reg="pieli">pieli</tp:taxon-name-part></tp:taxon-name></italic> Cheng, 1957 from Jiangxi, are probably related to <italic><tp:taxon-name><tp:taxon-name-part taxon-name-part-type="genus" reg="Panorpa">P.</tp:taxon-name-part> <tp:taxon-name-part taxon-name-part-type="species" reg="menqiuleii">menqiuleii</tp:taxon-name-part></tp:taxon-name></italic> sp. nov. by the unbranched R<sub>2</sub> in both fore- and hindwings, and the twisted posterior arms and short axis in female medigynium. The black pattern on the occiput, however, can readily distinguish <italic><tp:taxon-name><tp:taxon-name-part taxon-name-part-type="genus" reg="Panorpa">P.</tp:taxon-name-part> <tp:taxon-name-part taxon-name-part-type="species" reg="menqiuleii">menqiuleii</tp:taxon-name-part></tp:taxon-name></italic> sp. nov. from these two species.</p></tp:treatment-sec></tp:taxon-treatment>
