# Supplementary material for: Two new species of the genus Panorpa (Mecoptera, Panorpidae) from eastern China and a new synonym
Source: Zookeys. 2019 Sep 9;874:149–64. doi: 10.3897/zookeys.874.36314 (PMC6746743; doi:10.3897/zookeys.874.36314)
Supplement: XML Treatment for Panorpa mokansana [file zookeys.874.36314-treatment3.xml]

<!DOCTYPE tp:taxon-treatment
  PUBLIC "-//TaxonX//DTD Taxonomic Treatment Publishing DTD v0 20100105//EN" "tax-treatment-NSO.dtd">
<tp:taxon-treatment xmlns:tp="http://www.plazi.org/taxpub"><tp:treatment-meta><kwd-group><label>Taxon classification</label><kwd><named-content xmlns:xlink="http://www.w3.org/1999/xlink" content-type="kingdom">Animalia</named-content></kwd><kwd><named-content xmlns:xlink="http://www.w3.org/1999/xlink" content-type="order">Mecoptera</named-content></kwd><kwd><named-content xmlns:xlink="http://www.w3.org/1999/xlink" content-type="family">Panorpidae</named-content></kwd></kwd-group><mixed-citation publication-type="journal"><person-group><name><surname>Wang</surname><given-names>Ji-Shen</given-names></name><name><surname>Gao</surname><given-names>Xiao-Tong</given-names></name><name><surname>Hua</surname><given-names>Bao-Zhen</given-names></name></person-group><article-title>Two new species of the genus <italic><tp:taxon-name><tp:taxon-name-part taxon-name-part-type="genus" reg="Panorpa">Panorpa</tp:taxon-name-part></tp:taxon-name></italic> (<tp:taxon-name><tp:taxon-name-part taxon-name-part-type="order">Mecoptera</tp:taxon-name-part></tp:taxon-name>, <tp:taxon-name><tp:taxon-name-part taxon-name-part-type="family">Panorpidae</tp:taxon-name-part></tp:taxon-name>) from eastern China and a new synonym</article-title><source>Zookeys</source><day>09</day><month>9</month><year>2019</year><volume>874</volume><fpage>149</fpage><lpage>164</lpage><pub-id pub-id-type="doi">10.3897/zookeys.874.36314</pub-id></mixed-citation></tp:treatment-meta><tp:nomenclature><tp:taxon-name><object-id xmlns:xlink="http://www.w3.org/1999/xlink" content-type="arpha" xlink:type="simple">FFC53FFBEE3957D38A36F1AE7A7C1516</object-id>
            <tp:taxon-name-part taxon-name-part-type="genus" reg="Panorpa">Panorpa</tp:taxon-name-part>
            <tp:taxon-name-part taxon-name-part-type="species" reg="mokansana">mokansana</tp:taxon-name-part>
          </tp:taxon-name><tp:taxon-authority>Cheng, 1957</tp:taxon-authority><xref ref-type="fig" rid="F4">Figure 4</xref><tp:nomenclature-citation-list><tp:nomenclature-citation><tp:taxon-name>
                <tp:taxon-name-part taxon-name-part-type="genus" reg="Panorpa">Panorpa</tp:taxon-name-part> <tp:taxon-name-part taxon-name-part-type="species" reg="mokansana">mokansana</tp:taxon-name-part></tp:taxon-name><comment>Cheng, 1957a: 27, figs 1, 2.</comment></tp:nomenclature-citation><tp:nomenclature-citation><tp:taxon-name>
                <tp:taxon-name-part taxon-name-part-type="genus" reg="Panorpa">Panorpa</tp:taxon-name-part> <tp:taxon-name-part taxon-name-part-type="species" reg="wrighti">wrighti</tp:taxon-name-part></tp:taxon-name><comment>Cheng, 1957a: 28, figs 3, 4; <tp:taxon-name><tp:taxon-name-part taxon-name-part-type="genus" reg="Panorpa">P.</tp:taxon-name-part> <tp:taxon-name-part taxon-name-part-type="species" reg="wrightae">wrightae</tp:taxon-name-part></tp:taxon-name> nom. corr., Wang &amp; Hua, 2017: 31. syn. nov.</comment></tp:nomenclature-citation></tp:nomenclature-citation-list></tp:nomenclature><tp:treatment-sec sec-type="material" id="SECID0EGTAE"><title>Materials examined.</title><p>2♂17♀, CHINA: Zhejiang Province, Deqing County [德清县], Mount Mogan [莫干山], Weird Rock Corner [怪石角] (<named-content xmlns:xlink="http://www.w3.org/1999/xlink" content-type="dwc:verbatimCoordinates" xlink:type="simple"><named-content content-type="geo-json" specific-use="{&#34;type&#34;:&#34;Point&#34;,&#34;coordinates&#34;:[119.849444,30.609444]}" id="NCID0EPTAE" xlink:type="simple">30°36'34"N, 119°50'58"E</named-content></named-content>, 640 m), 8.x.2018, leg. Ji-Shen Wang.</p></tp:treatment-sec><tp:treatment-sec sec-type="description" id="SECID0EUTAE"><title>Measurements.</title><p>Male FL 10.8‒12.0 mm, FW 2.9‒3.2 mm; HL 9.8‒10.7 mm, HW 2.8‒3.0 mm. Female FL 12.9‒13.5 mm, FW 3.3‒3.5 mm; HL 11.9‒12.5 mm, HW 3.0‒3.3 mm.</p></tp:treatment-sec><tp:treatment-sec sec-type="redescription" id="SECID0EZTAE"><title>Redescription-male.</title><p><italic>Head</italic> (Fig. <xref ref-type="fig" rid="F4">4A, C</xref>). Vertex yellow. Large black pattern enclosing ocelli, and extending posteriorly, forming thin black margin aside yellow occiput. Rostrum yellowish brown and deepened toward apex, with its length approximately 3.7 times as long as basal width. Maxillary palp with basal four segments yellowish brown and distal segment dark brown. Scape yellowish brown; pedicel dark brown; flagellum black with 39‒41 flagellomeres.</p><p><italic>Thorax</italic> (Fig. <xref ref-type="fig" rid="F4">4A, D</xref>). Pronotum unevenly dark brown and bearing 8‒10 stout setae along anterior margin. Meso- and metanotum dark brown antero-laterally, with a broad yellow mesal stripe; scutellar arms dark brown; postnota yellow. Pleura and legs yellowish brown.</p><p><italic>Wings</italic> (Fig. <xref ref-type="fig" rid="F4">4A</xref>). Membrane hyaline, slightly tinged with yellow and fading toward apex; markings black; veins yellowish brown except apical crossveins pale white; pterostigma indistinct. Forewing apical band broad, with a large hyaline window in posterior portion; pterostigmal band complete, with basal branch two times as wide as apical branch; marginal spot thick and nearly extending to anterior border of thyridium; basal band broad, with posterior half two times as wide as anterior half; basal spot large and irregular; R<sub>2</sub> bifurcated. Hindwing similar to forewing, but marginal spot reduced and not reaching C anteriorly; basal band represented by a large spot along hind margin and an indistinct small spot along anterior margin; and lacking a basal spot.</p><p><italic>Abdomen</italic> (Fig. <xref ref-type="fig" rid="F4">4A, E</xref>). T2‒T5 black anteriorly and reddish brown posteriorly; corresponding sterna reddish brown. Notal organ on T3 broad, very short, bearing numerous dense setae posteriorly, and covering acute postnotal organ on T4. A6‒A8 reddish brown. A6 with irregular black pattern on lateral surface, approximately two times as long as A5, subcylindrical, slightly tapering from middle toward abruptly beveled apex. A7 with sooty black texture on lateral surface, greatly constricted stalk-like basally, and greatly enlarged towards truncated apex. A8 similar to A7 but less constricted basally, and rounded apically.</p><p>Genital bulb (Fig. <xref ref-type="fig" rid="F4">4F, G</xref>) reddish brown, oval. Epandrium long and broad, with wide V-shaped emargination terminally and forming a pair of stout processes laterally. Cerci long clavate, yellowish brown with slightly deepened apex. Hypandrium with greatly reduced stalk and a pair of slender hypovalves extending to middle of gonocoxites, and each bearing a row of long setae on inner margin of apical half. Gonocoxites stout, bearing a few long setae on ventral apex. Gonostyli longer than half length of gonocoxites, with prominent middle tooth and stout basal process on inner margin. Paramere (Fig. <xref ref-type="fig" rid="F4">4H</xref>) bifurcated: ventral branch short and stout, curved mesally; dorsal branch long and slender; both branches bearing numerous long spines along posterior margin. Ventral aedeagal valves membranous and inconspicuous; dorsal process broad basally, slender and curved divergently at distal portion; lateral process stout and inconspicuous.</p><fig id="F4" position="float" orientation="portrait"><object-id xmlns:xlink="http://www.w3.org/1999/xlink" content-type="doi" xlink:type="simple">10.3897/zookeys.874.36314.figure4</object-id><object-id xmlns:xlink="http://www.w3.org/1999/xlink" content-type="arpha" xlink:type="simple">0F1F1FA2638B5C9697A4FA80F74FF3CA</object-id><label>Figure 4.</label><caption><p><italic><tp:taxon-name><tp:taxon-name-part taxon-name-part-type="genus" reg="Panorpa">Panorpa</tp:taxon-name-part> <tp:taxon-name-part taxon-name-part-type="species" reg="mokansana">mokansana</tp:taxon-name-part></tp:taxon-name></italic> Cheng, 1957 <bold>A, C–H</bold> Male <bold>B, I–L</bold> female. <bold>A, B</bold> Habitus, dorsal view <bold>C</bold> head, frontal view <bold>D</bold> dorsum, dorsal view <bold>E</bold> abdomen, lateral view <bold>F, G</bold> genital bulb, ventral and dorsal views, respectively <bold>H</bold> aedeagal complex, ventral view <bold>I, J</bold> A8‒A11, ventral and lateral views, respectively <bold>K, L</bold> medigynium, ventral and lateral views, respectively. <bold>ae</bold>, aedeagus; <bold>ax</bold>, axis; <bold>ce</bold>, cercus; <bold>dpr</bold>, dorsal process; <bold>ep</bold>, epandrium; <bold>gcx</bold>, gonocoxite; <bold>gs</bold>, gonostylus; <bold>hv</bold>, hypovalve; <bold>lpr</bold>, lateral process; <bold>mdg</bold>, medigynium; <bold>mp</bold>, main plate; <bold>no</bold>, notal organ; <bold>pm</bold>, paramere; <bold>pno</bold>, postnotal organ; <bold>sgp</bold>, subgenital plate; <bold>sth</bold>, stalk of hypandrium; <bold>stp</bold>, stalk of paramere; <bold>vv</bold>, ventral valve.</p></caption><graphic xmlns:xlink="http://www.w3.org/1999/xlink" xlink:href="zookeys-874-149-g004.jpg" position="float" orientation="portrait" xlink:type="simple" id="oo_338827.jpg"><uri content-type="original_file" xlink:type="simple">https://binary.pensoft.net/fig/338827</uri></graphic></fig></tp:treatment-sec><tp:treatment-sec sec-type="description" id="SECID0EZXAE"><title>Description-female.</title><p>Similar to males but darker in body color and denser in wing markings (Fig. <xref ref-type="fig" rid="F4">4B</xref>). T2‒T5 dark brown but reddish brown on hind margins; T6‒T10 reddish brown. T9 elongated, nearly 1.5 times as long as and wider than T8 , with its lateral margins greatly curled ventrad and enclosing lateral margin of subgenital plate (Fig. <xref ref-type="fig" rid="F4">4I, J</xref>).</p><p><italic>Female genitalia</italic>. Subgenital plate (Fig. <xref ref-type="fig" rid="F4">4I, J</xref>) long oval with narrow base, broadest at distal fourth, tapering into subtriangular and indistinctly emarginate apex. Medigynium (Fig. <xref ref-type="fig" rid="F4">4K, L</xref>) with well-developed main plate; a pair of posterior arms slender and parallel, shorter than main plate, and slightly bending dorsad at distal half; axis approximately as long as main plate, not exceeding main plate posteriorly but slightly exceeding the latter anteriorly; apodemes greatly divergent at shortly bifurcated apexes, with anterior portion covered by main plate ventrally.</p></tp:treatment-sec><tp:treatment-sec sec-type="distribution" id="SECID0ETYAE"><title>Distribution.</title><p>China, Zhejiang: Deqing County (Mount Mogan).</p></tp:treatment-sec><tp:treatment-sec sec-type="remarks" id="SECID0EYYAE"><title>Remarks.</title><p><italic><tp:taxon-name><tp:taxon-name-part taxon-name-part-type="genus" reg="Panorpa">Panorpa</tp:taxon-name-part> <tp:taxon-name-part taxon-name-part-type="species" reg="mokansana">mokansana</tp:taxon-name-part></tp:taxon-name></italic> Cheng, 1957 and <italic><tp:taxon-name><tp:taxon-name-part taxon-name-part-type="genus" reg="Panorpa">Panorpa</tp:taxon-name-part> <tp:taxon-name-part taxon-name-part-type="species" reg="wrightae">wrightae</tp:taxon-name-part></tp:taxon-name></italic> Cheng, 1957 were described from the same locality, Mount Mogan, based on a single male (19.ix.1927) and a single female (28.ix.1927), respectively (<xref ref-type="bibr" rid="B10">Cheng 1957a</xref>). The holotypes of these two nominal species are deposited in the Collection of California Academy of Sciences, San Francisco, California. According to Cheng’s descriptions, the female of <italic><tp:taxon-name><tp:taxon-name-part taxon-name-part-type="genus" reg="Panorpa">P.</tp:taxon-name-part> <tp:taxon-name-part taxon-name-part-type="species" reg="wrightae">wrightae</tp:taxon-name-part></tp:taxon-name></italic> resembles the male of <italic><tp:taxon-name><tp:taxon-name-part taxon-name-part-type="genus" reg="Panorpa">P.</tp:taxon-name-part> <tp:taxon-name-part taxon-name-part-type="species" reg="mokansana">mokansana</tp:taxon-name-part></tp:taxon-name></italic> in wing markings but only differs from the latter in the body color (dull brown vs. mostly reddish brown). During our recent expedition in Zhejiang Province, a number of new materials were collected from the type locality. The males have been readily determined to be <italic><tp:taxon-name><tp:taxon-name-part taxon-name-part-type="genus" reg="Panorpa">P.</tp:taxon-name-part> <tp:taxon-name-part taxon-name-part-type="species" reg="mokansana">mokansana</tp:taxon-name-part></tp:taxon-name></italic>, and the females conform to Cheng’s description and illustration of <italic><tp:taxon-name><tp:taxon-name-part taxon-name-part-type="genus" reg="Panorpa">P.</tp:taxon-name-part> <tp:taxon-name-part taxon-name-part-type="species" reg="wrightae">wrightae</tp:taxon-name-part></tp:taxon-name></italic>. Because females are essential for an insect species, it is reasonable for us to consider that <italic><tp:taxon-name><tp:taxon-name-part taxon-name-part-type="genus" reg="Panorpa">P.</tp:taxon-name-part> <tp:taxon-name-part taxon-name-part-type="species" reg="mokansana">mokansana</tp:taxon-name-part></tp:taxon-name></italic> and <italic><tp:taxon-name><tp:taxon-name-part taxon-name-part-type="genus" reg="Panorpa">P.</tp:taxon-name-part> <tp:taxon-name-part taxon-name-part-type="species" reg="wrightae">wrightae</tp:taxon-name-part></tp:taxon-name></italic> are very likely conspecific. Therefore, <italic><tp:taxon-name><tp:taxon-name-part taxon-name-part-type="genus" reg="Panorpa">P.</tp:taxon-name-part> <tp:taxon-name-part taxon-name-part-type="species" reg="wrightae">wrightae</tp:taxon-name-part></tp:taxon-name></italic> is treated as a junior subjective synonym of <italic><tp:taxon-name><tp:taxon-name-part taxon-name-part-type="genus" reg="Panorpa">P.</tp:taxon-name-part> <tp:taxon-name-part taxon-name-part-type="species" reg="mokansana">mokansana</tp:taxon-name-part></tp:taxon-name></italic> herein.</p></tp:treatment-sec><ref-list><ref id="B10"><mixed-citation xmlns:xlink="http://www.w3.org/1999/xlink" xlink:type="simple"><person-group><name name-style="western"><surname>Cheng</surname><given-names>FY</given-names></name></person-group> (<year>1957a</year>) Descriptions of new <tp:taxon-name><tp:taxon-name-part taxon-name-part-type="family">Panorpidae</tp:taxon-name-part></tp:taxon-name> (<tp:taxon-name><tp:taxon-name-part taxon-name-part-type="order">Mecoptera</tp:taxon-name-part></tp:taxon-name>) in the collection of the California Academy of Sciences. Memoirs of the College of Agriculture, National Taiwan University 5: 27‒33.</mixed-citation></ref></ref-list></tp:taxon-treatment>
